# Supplementary material for: Data on the prevalence and distribution of carbapenemase genes in Enterobacterales species isolated from clinical specimens in the center of Irans
Source: Data Brief. 2021 Sep 13;38:107368. doi: 10.1016/j.dib.2021.107368 (PMC8449160; doi:10.1016/j.dib.2021.107368)
Supplement: Supplementary file 1 [file mmc1.xlsx]

## Sheet: Sheet1
	Species	Specimens	Male/Female	Age	CAZ	CTX	FEP	MEM	IMI	AMK	GEN	CIP	FOF	CST	OXA-48	NDM-1	OXA-181
1	K. pneumoniae	Pleural fluid	M	61	R	R	R	R	R	R	R	R	R	R	Posetive	Neg	Neg
2	K. pneumoniae	Tracheal	F	60	R	R	R	R	R	S	S	R	S	S	Posetive	Neg	Neg
3	K. pneumoniae	Tracheal	M	79	R	R	R	R	R	R	R	R	S	S	Posetive	Neg	Neg
4	K. pneumoniae	Urine	M	79	R	R	R	R	R	R	R	R	S	S	Neg	Posetive	Neg
5	K. pneumoniae	Urine	F	19	R	R	R	R	R	S	R	R	S	S	Posetive	Neg	Neg
6	K. pneumoniae	Tracheal	F	74	R	R	R	R	R	S	R	R	S	S	Posetive	Neg	Neg
7	K. pneumoniae	Wound	M	50	R	R	R	R	R	S	R	R	S	S	Posetive	Neg	Neg
8	K. pneumoniae	Tracheal	M	65	R	R	R	R	R	S	R	R	S	S	Posetive	Neg	Neg
9	K. pneumoniae	Urine	F	30	R	R	R	R	R	S	R	R	S	S	Neg	Posetive	Neg
10	K. pneumoniae	Blood	M	80	R	R	R	R	R	R	R	R	S	S	Posetive	Neg	Neg
11	K. pneumoniae	Tracheal	M	1	R	R	R	R	R	R	R	R	S	S	Posetive	Neg	Neg
12	K. pneumoniae	Tracheal	F	45	R	R	R	R	R	R	R	R	S	S	Posetive	Neg	Neg
13	K. pneumoniae	Blood	M	30	R	R	R	R	R	S	R	R	R	S	Posetive	Neg	Neg
14	K. pneumoniae	Cathater	F	34	R	R	R	R	R	R	R	R	R	R	Posetive	Neg	Neg
15	K. pneumoniae	Urine	M	76	R	R	R	R	R	S	R	R	S	S	Posetive	Posetive	Neg
16	K. pneumoniae	Tracheal	F	21	R	R	R	R	R	S	R	R	R	R	Posetive	Posetive	Neg
17	K. pneumoniae	Cathater	M	77	R	R	R	R	R	S	S	R	R	S	Posetive	Posetive	Neg
18	K. pneumoniae	Tracheal	F	46	R	R	R	R	R	S	S	R	S	R	Posetive	Posetive	Neg
19	K. pneumoniae	Bal	F	65	R	R	R	R	R	S	R	R	S	S	Posetive	Posetive	Neg
20	K. pneumoniae	Tracheal	M	49	R	R	R	R	R	S	R	R	S	S	Posetive	Posetive	Neg
21	K. pneumoniae	Urine	F	16	R	R	R	R	R	S	R	R	S	S	Posetive	Posetive	Neg
22	K. pneumoniae	Urine	M	60	R	R	R	R	R	R	R	R	R	S	Posetive	Neg	Neg
23	K. pneumoniae	Nasal	M	1	R	R	R	R	R	R	R	R	S	S	Poetive	Neg	Neg
24	K. pneumoniae	Tracheal	M	42	R	R	R	R	R	R	R	R	S	S	Neg	Posetive	Neg
25	K. pneumoniae	Throat	F	1	R	R	R	R	R	R	R	R	S	S	Posetive	Neg	Neg
26	K. pneumoniae	Tracheal	F	30	R	R	R	R	R	R	R	R	S	S	Posetive	Neg	Neg
27	K. pneumoniae	Tracheal	M	60	R	R	R	R	R	R	R	R	S	S	Posetive	Posetive	Neg
28	K. pneumoniae	Tracheal	F	30	R	R	R	R	R	R	R	R	S	S	Posetive	Posetive	Neg
29	K. pneumoniae	Urine	F	18	R	R	R	R	R	R	R	R	S	S	Posetive	Posetive	Neg
30	K. pneumoniae	Tracheal	M	14	R	R	R	R	R	R	R	R	S	S	Neg	Posetive	Neg
31	K. pneumoniae	Tracheal	M	40	R	R	R	R	R	S	R	R	S	S	Posetive	Posetive	Neg
32	K. pneumoniae	Wound	F	65	R	R	R	R	R	R	R	R	S	S	Neg	Posetive	Neg
33	K. pneumoniae	Urine	F	60	R	R	R	R	R	R	R	R	S	S	Posetive	Neg	Neg
34	K. pneumoniae	Tracheal	M	30	R	R	R	R	R	R	R	R	S	S	Posetive	Neg	Neg
35	K. pneumoniae	CSF	M	60	R	R	R	R	R	R	R	R	S	S	Posetive	Neg	Neg
36	K. pneumoniae	Urine	M	21	R	R	R	R	R	S	S	R	S	S	Posetive	Neg	Neg
37	K. pneumoniae	Tracheal	F	52	R	R	R	R	R	R	R	R	S	S	Posetive	Posetive	Neg
38	K. pneumoniae	Tracheal	M	62	R	R	R	R	R	S	S	R	S	S	Posetive	Posetive	Neg
39	K. pneumoniae	Tracheal	M	16	R	R	R	R	R	R	R	R	S	S	Posetive	Neg	Neg
40	K. pneumoniae	Tracheal	F	62	R	R	R	R	R	R	R	R	S	S	Posetive	Neg	Neg
41	K. pneumoniae	Urine	M	28	R	R	R	R	R	R	R	R	S	S	Posetive	Neg	Neg
42	K. pneumoniae	Tracheal	F	22	R	R	R	R	R	S	S	R	S	S	Posetive	Neg	Neg
43	K. pneumoniae	Urine	M	70	R	R	R	R	R	S	R	R	S	S	Posetive	Posetive	Neg
44	K. pneumoniae	Tracheal	F	19	R	R	R	R	R	S	R	R	S	S	Posetive	Posetive	Neg
45	K. pneumoniae	CSF	M	26	R	R	R	R	R	S	R	R	S	S	Posetive	Neg	Neg
46	K. pneumoniae	Throat	F	63	R	R	R	R	R	S	S	R	S	S	Neg	Posetive	Neg
47	K. pneumoniae	Tracheal	M	16	R	R	R	R	R	R	R	R	S	S	Posetive	Neg	Neg
48	K. pneumoniae	Tracheal	F	78	R	R	R	R	R	R	R	R	R	S	Posetive	Neg	Neg
49	K. pneumoniae	Wound	F	63	R	R	R	R	R	S	R	R	S	S	Posetive	Neg	Neg
50	K. pneumoniae	Tracheal	F	78	R	R	R	R	R	R	R	R	R	S	Posetive	Neg	Neg
51	K. pneumoniae	Tracheal	F	68	R	R	R	R	R	R	R	R	S	S	Posetive	Neg	Neg
52	K. pneumoniae	Tracheal	F	63	R	R	R	R	R	R	R	R	S	S	Posetive	Neg	Neg
53	K. pneumoniae	Tracheal	M	42	R	R	R	R	R	S	R	R	S	S	Posetive	Posetive	Neg
54	K. pneumoniae	Urine	M	86	R	R	R	R	R	R	R	R	S	S	Posetive	Neg	Neg
55	K. pneumoniae	Tracheal	M	24	R	R	R	R	R	S	R	R	S	S	Posetive	Posetive	Neg
56	K. pneumoniae	Wound	M	62	R	R	R	R	R	R	R	R	S	S	Posetive	Neg	Neg
57	K. pneumoniae	Blood	F	70	R	R	R	R	R	R	R	R	S	S	Posetive	Posetive	Neg
58	K. pneumoniae	Tracheal	M	29	R	R	R	R	R	S	R	R	S	S	Posetive	Posetive	Neg
59	K. pneumoniae	CSF	F	65	R	R	R	R	R	R	R	R	S	S	Posetive	Neg	Neg
60	K. pneumoniae	Urine	F	66	R	R	R	R	R	S	R	R	S	S	Posetive	Posetive	Neg
61	K. pneumoniae	Tracheal	M	75	R	R	R	R	R	S	R	R	S	S	Posetive	Posetive	Neg
62	K. pneumoniae	Cathater	M	42	R	R	R	R	R	S	R	R	S	S	Posetive	Posetive	Neg
63	K. pneumoniae	Urine	F	70	R	R	R	R	R	S	R	R	S	S	Posetive	Posetive	Neg
64	K. pneumoniae	Tracheal	M	84	R	R	R	R	R	R	R	R	S	S	Posetive	Posetive	Neg
65	K. pneumoniae	Urine	M	75	R	R	R	R	R	R	R	R	S	S	Posetive	Neg	Neg
66	K. pneumoniae	Tracheal	F	30	R	R	R	R	R	R	R	R	S	S	Posetive	Posetive	Neg
67	K. pneumoniae	Cathater	F	78	R	R	R	R	R	R	R	R	S	S	Posetive	Neg	Neg
68	K. pneumoniae	Tracheal	M	75	R	R	R	R	R	R	R	R	S	S	Posetive	Neg	Neg
69	K. pneumoniae	Tracheal	M	23	R	R	R	R	R	R	R	R	S	S	Posetive	Neg	Neg
70	K. pneumoniae	Tracheal	M	58	R	R	R	R	R	R	R	R	S	S	Posetive	Neg	Neg
71	K. pneumoniae	Blood	M	68	R	R	R	R	R	S	R	R	S	S	Posetive	Posetive	Neg
72	K. pneumoniae	Tracheal	M	52	R	R	R	R	R	S	R	R	S	S	Posetive	Posetive	Neg
73	K. pneumoniae	Tracheal	M	26	R	R	R	R	R	S	S	R	S	R	Posetive	Neg	Neg
74	K. pneumoniae	Tracheal	F	25	R	R	R	R	R	S	R	R	S	S	Posetive	Posetive	Neg
75	K. pneumoniae	Wound	M	74	R	R	R	R	R	R	R	R	S	S	Posetive	Neg	Neg
76	K. pneumoniae	Urine	F	25	R	R	R	R	R	S	R	R	S	S	Posetive	Posetive	Neg
77	K. pneumoniae	Tracheal	M	58	R	R	R	R	R	S	S	R	S	S	Posetive	Neg	Neg
78	K. pneumoniae	Tracheal	M	56	R	R	R	R	R	S	S	R	S	R	Posetive	Neg	Neg
79	K. pneumoniae	CSF	M	55	R	R	R	R	R	S	S	R	S	S	Posetive	Neg	Neg
80	K. pneumoniae	Wound	M	20	R	R	R	R	R	R	R	R	S	S	Posetive	Posetive	Neg
81	K. pneumoniae	Tracheal	F	28	R	R	R	R	R	R	R	R	S	S	Posetive	Posetive	Neg
82	K. pneumoniae	Urine	M	16	R	R	R	R	R	R	R	R	S	S	Posetive	Neg	Neg
83	K. pneumoniae	Tracheal	F	16	R	R	R	R	R	R	R	R	S	S	Posetive	Neg	Neg
84	K. pneumoniae	Urine	M	49	R	R	R	R	R	R	R	R	S	S	Posetive	Neg	Neg
85	K. pneumoniae	Urine	F	17	R	R	R	R	R	S	R	R	S	S	Posetive	Posetive	Neg
86	K. pneumoniae	Tracheal	M	69	R	R	R	R	R	S	R	R	S	S	Posetive	Posetive	Neg
87	K. pneumoniae	Urine	M	47	R	R	R	R	R	S	S	R	S	R	Neg	Posetive	Neg
88	K. pneumoniae	Tracheal	M	47	R	R	R	R	R	S	S	R	S	S	Posetive	Neg	Neg
89	E. coli	Tracheal	F	26	R	R	R	R	R	S	S	R	S	S	Neg	Posetive	Neg
90	E. coli	Urine	M	19	R	R	R	R	R	S	S	R	S	S	Posetive	Neg	Neg
91	E. coli	CSF	F	20	R	R	R	R	R	S	S	R	S	S	Neg	Posetive	Posetive
92	E. coli	wound	M	46	R	R	R	R	R	R	S	R	S	S	Neg	Posetive	Neg
93	E. coli	Urine	M	63	R	R	R	R	R	R	S	R	S	S	Neg	Posetive	Neg
94	P. mirabilis	Tracheal	M	27	R	R	R	R	R	R	R	R	S	IR	Posetive	Neg	Neg
95	P. mirabilis	Tracheal	F	23	R	R	R	R	R	R	S	R	S	IR	Posetive	Neg	Neg
96	P. mirabilis	Tracheal	M	54	R	R	R	R	R	R	R	R	S	IR	Posetive	Neg	Neg
